# Supplementary material for: Differences in the Sublethal Effects of Sulfoxaflor and Acetamiprid on the Aphis gossypii Glover (Homoptera: Aphididae) Are Related to Its Basic Sensitivity Level
Source: Insects. 2022 May 26;13(6):498. doi: 10.3390/insects13060498 (PMC9225309; doi:10.3390/insects13060498)
Supplement: Supplementary file 1 [file insects-13-00498-s001.zip]

Archive with 1 entries (1 files):
- insects-1716911-supplementary.pdf
